# Supplementary material for: PagIPT5 Mediates Cambial Development in Poplar via Cytokinin–Auxin Crosstalk
Source: Genes (Basel). 2026 Jun 30;17(7):756. doi: 10.3390/genes17070756 (PMC13408965; doi:10.3390/genes17070756)
Supplement: Supplementary file 1 [file genes-17-00756-s001.zip]

Archive with 1 entries (1 files):
- genes-4372957-supplementary.pdf
